# Supplementary material for: COVID-19 infection and decline in outdoor activities associated with depression in older adults: A multicenter study in Vietnam
Source: PLoS One. 2023 Jun 23;18(6):e0286367. doi: 10.1371/journal.pone.0286367 (PMC10289328; doi:10.1371/journal.pone.0286367)
Supplement: S2 Table — https://doi.org/10.6084/m9.figshare.23523045.v1. (TXT) [file pone.0286367.s002.txt]

S2 Table. Types of declined outdoor activities (n = 429).
https://doi.org/10.6084/m9.figshare.23523045.v1
